# Supplementary material for: Multiclass classification of autofluorescence images of oral cavity lesions based on quantitative analysis
Source: PLoS One. 2020 Feb 4;15(2):e0228132. doi: 10.1371/journal.pone.0228132 (PMC6999883; doi:10.1371/journal.pone.0228132)
Supplement: S1 Table — (XLSX) [file pone.0228132.s001.xlsx]

## Sheet: Sheet1
MALIGNANT	sub-site	Gender	Age		Tumor_stage	location
	T	Male	62		T2N1M0	Left tongue
	BM	Male	76		T2N2bM0	Left bucca
	BM	Male	51		T2N1M0	Right bucca					T	Tongue
	BM	Male	82		T4bN0M0	Left bucca					BM	Buccal mucosa
	T	Male	56		T1N0M0	Left tongue
	T	Female	79		T2N0M0	Right tongue
	BM	Male	66		T2N1M0	Left
	T	Female	58		T4aN0M0	Right
	T	Male	59		T1N0M0	Right tongue
	T	Male	66		T1N0M0	Left tongue
	BM	Male	50		T4aN0M0	Right bucca
	BM	Male	49		T1N0M0	Right bucca
	T	Male	66		T1N0M0	Right tongue
	BM	Male	64		T2N0M0	Left lower bucca-gingiva
	BM	Male	45		T2N0M0	Left bucca
	T	Female	75		T4aN0M0	Cental tongue
PREMALIGNANT	BM	Male	54		Left buccal, verrucous hyperplasia
	BM	Male	47		Oral cavity, left retromolar, biopsy----squamous hyperplasia
	T	Male	34		Tongue, right side, excision----squamous hyperplasia
	T	Female	47		Tongue, squamous hyperplasia
	T	Female	65		Tongue, right, verrucous hyperplasia
	BM	Male	48		Buccal leukoplakia, hyperkeratosis
	BM	Male	66		Oral cavity, right buccal mucosa, excision----atypical verrucous hyperplasia
	BM	Male	44		Buccal mucosa, left, excision---verrucous hyperplasia with focal moderate dysplasia
	T	Male	39		Tongue, left, squamous hyperplasia, Buccal mucosa, lef, squamous hyperplasia
	T	Male	48		Right tongue leukoplakia
	T	Male	41		Oral cavity, left tongue, excision----squamous hyperplasia
	BM	Male	25		Oral cavity, left buccal mucosa, excision----squamous hyperplasia
	BM	Male	56		Right buccal erythroleukoplakia
	BM	Male	41		Right buccal verrucous tumor Buccal mucosa, right, wide excision----verrucous hyperplasia
	BM	Male	55		Left bucco-gingival leukoplakia
	T	Male	42		Left tongue leukoplakia
	T	Female	56		Central Tongue leukoplakia
	BM	Female	72		Left buccal leukoplakia
	T	Male	50		Left tongue leukoplakia
	BM	Male	54		Left buccal leukoplakia
	BM	Female	53		Lef buccal leukoplakia
	T	Male	58		Left tongue leukoplakia
	BM	Male	47		Right buccal leukoplakia
	BM	Male	41		Right buccal leukoplakia
	BM	Male	55		Right buccal leukoplakia
	BM	Male	77		Left buccal leukoplakia
	T	Male	66		Right tongue leukoplakia
	BM	Male	67		Right buccal leukoplakia
	BM	Male	76		Left buccal leukoplakia
	BM	Male	50		Right buccal leukoplakia
	BM	Male	62		Left buccal leukoplakia
