# Supplementary material for: Multiclass classification of autofluorescence images of oral cavity lesions based on quantitative analysis
Source: PLoS One. 2020 Feb 4;15(2):e0228132. doi: 10.1371/journal.pone.0228132 (PMC6999883; doi:10.1371/journal.pone.0228132)
Supplement: S2 Table — (XLSX) [file pone.0228132.s002.xlsx]

## Sheet: PATHOLOGY REPORT
MALIGNANT	sub-site	Gender	Age		Tumor_stage	location
	T	Male	62		T2N1M0	Left tongue
	BM	Male	76		T2N2bM0	Left bucca
	BM	Male	51		T2N1M0	Right bucca					T	Tongue
	BM	Male	82		T4bN0M0	Left bucca					BM	Buccal mucosa
	T	Male	56		T1N0M0	Left tongue
	T	Female	79		T2N0M0	Right tongue
	BM	Male	66		T2N1M0	Left
	T	Female	58		T4aN0M0	Right
	T	Male	59		T1N0M0	Right tongue
	T	Male	66		T1N0M0	Left tongue
	BM	Male	50		T4aN0M0	Right bucca
	BM	Male	49		T1N0M0	Right bucca
	T	Male	66		T1N0M0	Right tongue
	BM	Male	64		T2N0M0	Left lower bucca-gingiva
	BM	Male	45		T2N0M0	Left bucca
	T	Female	75		T4aN0M0	Cental tongue
PREMALIGNANT	BM	Male	54		Left buccal, verrucous hyperplasia
	BM	Male	47		Oral cavity, left retromolar, biopsy----squamous hyperplasia
	T	Male	34		Tongue, right side, excision----squamous hyperplasia
	T	Female	47		Tongue, squamous hyperplasia
	T	Female	65		Tongue, right, verrucous hyperplasia
	BM	Male	48		Buccal leukoplakia, hyperkeratosis
	BM	Male	66		Oral cavity, right buccal mucosa, excision----atypical verrucous hyperplasia
	BM	Male	44		Buccal mucosa, left, excision---verrucous hyperplasia with focal moderate dysplasia
	T	Male	39		Tongue, left, squamous hyperplasia, Buccal mucosa, lef, squamous hyperplasia
	T	Male	48		Right tongue leukoplakia
	T	Male	41		Oral cavity, left tongue, excision----squamous hyperplasia
	BM	Male	25		Oral cavity, left buccal mucosa, excision----squamous hyperplasia
	BM	Male	56		Right buccal erythroleukoplakia
	BM	Male	41		Right buccal verrucous tumor Buccal mucosa, right, wide excision----verrucous hyperplasia
	BM	Male	55		Left bucco-gingival leukoplakia
	T	Male	42		Left tongue leukoplakia
	T	Female	56		Central Tongue leukoplakia
	BM	Female	72		Left buccal leukoplakia
	T	Male	50		Left tongue leukoplakia
	BM	Male	54		Left buccal leukoplakia
	BM	Female	53		Lef buccal leukoplakia
	T	Male	58		Left tongue leukoplakia
	BM	Male	47		Right buccal leukoplakia
	BM	Male	41		Right buccal leukoplakia
	BM	Male	55		Right buccal leukoplakia
	BM	Male	77		Left buccal leukoplakia
	T	Male	66		Right tongue leukoplakia
	BM	Male	67		Right buccal leukoplakia
	BM	Male	76		Left buccal leukoplakia
	BM	Male	50		Right buccal leukoplakia
	BM	Male	62		Left buccal leukoplakia

## Sheet: UNNORMALIZED BUCCAL
Intensity	Deviation	Class
0.0806	0.0621	Malignant
0.0481	0.0114	Malignant
0.1292	0.0375	Malignant
0.1552	0.0431	Malignant
0.0681	0.0214	Malignant
0.098	0.0303	Malignant
0.1718	0.0404	Malignant
0.4406	0.0874	Malignant
0.1577	0.0377	Malignant
0.1404	0.0326	Malignant
0.2759	0.0437	Malignant
0.201	0.026	Malignant
0.2012	0.0326	Malignant
0.1215	0.0382	Malignant
0.1618	0.0422	Malignant
0.2813	0.0575	Malignant
0.1633	0.0436	Malignant
0.1171	0.0362	Malignant
0.471	0.0745	Malignant
0.4683	0.0769	Malignant
0.3109	0.0512	Malignant
0.3159	0.0556	Malignant
0.3216	0.05	Malignant
0.2156	0.0676	Malignant
0.2687	0.0781	Malignant
0.3561	0.0927	Malignant
0.0696	0.0222	Malignant
0.3495	0.1906	Malignant
0.203	0.0698	Malignant
0.2181	0.0745	Malignant
0.2997	0.1675	Malignant
0.2522	0.1575	Malignant
0.1992	0.0512	Malignant
0.2347	0.0595	Malignant
0.2367	0.0663	Malignant
0.2335	0.0767	Malignant
0.2041	0.0597	Malignant
0.2699	0.0533	Malignant
0.3921	0.0728	Malignant
0.3485	0.0685	Malignant
0.2665	0.0437	Normal
0.2715	0.0373	Normal
0.2955	0.0405	Normal
0.2296	0.0326	Normal
0.2394	0.0386	Normal
0.3244	0.0326	Normal
0.2559	0.0337	Normal
0.2678	0.0371	Normal
0.2548	0.0453	Normal
0.2655	0.0229	Normal
0.2642	0.0384	Normal
0.3257	0.035	Normal
0.312	0.041	Normal
0.2723	0.0403	Normal
0.2902	0.0402	Normal
0.1559	0.0269	Normal
0.1641	0.0412	Normal
0.1472	0.0274	Normal
0.3044	0.0585	Normal
0.136	0.0261	Normal
0.2423	0.0343	Normal
0.2384	0.031	Normal
0.2432	0.0314	Normal
0.2896	0.0421	Normal
0.2728	0.0474	Normal
0.3017	0.0527	Normal
0.2807	0.083	Normal
0.2572	0.076	Normal
0.2535	0.0832	Normal
0.3252	0.0491	Normal
0.237	0.0432	Normal
0.2437	0.0502	Normal
0.2293	0.0525	Normal
0.2013	0.0354	Normal
0.2229	0.029	Normal
0.2021	0.036	Normal
0.3111	0.047	Normal
0.3466	0.05932	Normal
0.3696	0.06123	Normal
0.248	0.04952	Normal
0.3217	0.0592	Normal
0.2573	0.03526	Normal
0.4845	0.06523	Normal
0.4868	0.06752	Normal
0.1933	0.029	Normal
0.1925	0.03021	Normal
0.1507	0.04052	Normal
0.1775	0.04523	Normal
0.1541	0.03742	Normal
0.3995	0.04032	Normal
0.2158	0.0207	Premalignant
0.183	0.0166	Premalignant
0.2	0.0133	Premalignant
0.1827	0.0271	Premalignant
0.1927	0.02791	Premalignant
0.2663	0.0622	Premalignant
0.2566	0.0475	Premalignant
0.244	0.0625	Premalignant
0.2353	0.0538	Premalignant
0.2784	0.0712	Premalignant
0.4065	0.0753	Premalignant
0.3623	0.0814	Premalignant
0.329	0.089	Premalignant
0.1626	0.0222	Premalignant
0.4994	0.0505	Premalignant
0.4211	0.0485	Premalignant
0.4628	0.054	Premalignant
0.5043	0.056	Premalignant
0.2042	0.04	Premalignant
0.2864	0.0401	Premalignant
0.2383	0.0445	Premalignant
0.387	0.057	Premalignant
0.2162	0.0966	Premalignant
0.3085	0.099	Premalignant
0.2793	0.1115	Premalignant
0.1344	0.0805	Premalignant
0.1397	0.0324	Premalignant
0.2022	0.0489	Premalignant
0.174	0.0472	Premalignant
0.2007	0.053	Premalignant
0.1319	0.0452	Premalignant
0.3371	0.0443	Premalignant
0.2883	0.0449	Premalignant
0.3361	0.0504	Premalignant
0.1997	0.0423	Premalignant
0.2977	0.0674	Premalignant
0.225	0.0434	Premalignant
0.1917	0.0422	Premalignant
0.297	0.0661	Premalignant
0.3015	0.0771	Premalignant
0.1848	0.0489	Premalignant
0.2684	0.0707	Premalignant
0.2662	0.0689	Premalignant
0.4777	0.0733	Premalignant
0.467	0.0848	Premalignant
0.4939	0.0703	Premalignant
0.4684	0.0747	Premalignant
0.5	0.076	Premalignant
0.3571	0.0406	Premalignant
0.4627	0.0458	Premalignant
0.4009	0.0414	Premalignant
0.483	0.051	Premalignant
0.3372	0.0447	Premalignant
0.397	0.0234	Premalignant
0.506	0.034	Premalignant
0.3937	0.0231	Premalignant
0.497	0.0584	Premalignant
0.5042	0.0278	Premalignant
0.4521	0.0644	Premalignant
0.3871	0.0702	Premalignant
0.371	0.0564	Premalignant
0.4177	0.06	Premalignant
0.3931	0.0536	Premalignant
0.3663	0.0527	Premalignant
0.3587	0.0537	Premalignant
0.3926	0.0782	Premalignant
0.2322	0.035	Premalignant
0.4251	0.0493	Premalignant
0.2066	0.028	Premalignant
0.3397	0.0678	Premalignant
0.2962	0.0649	Premalignant
0.3586	0.076	Premalignant
0.3436	0.0754	Premalignant
0.3903	0.055	Premalignant
0.3648	0.0515	Premalignant
0.364	0.0516	Premalignant
0.3325	0.0732	Premalignant
0.3155	0.0767	Premalignant
0.4404	0.0759	Premalignant
0.4178	0.0912	Premalignant
0.2565	0.0306	Premalignant
0.2543	0.0317	Premalignant
0.2113	0.0336	Premalignant
0.2554	0.0406	Premalignant
0.2485	0.0544	Premalignant
0.4777	0.0604	Premalignant
0.4615	0.0611	Premalignant
0.4481	0.0639	Premalignant
0.3215	0.0256	Premalignant
0.3352	0.0278	Premalignant
0.2947	0.0233	Premalignant
0.3477	0.0322	Premalignant
0.3045	0.0225	Premalignant
0.3254	0.0354	Premalignant
0.4256	0.05623	Premalignant
0.4325	0.0623	Premalignant
0.2345	0.03623	Premalignant
0.2456	0.03726	Premalignant
0.356	0.0725	Premalignant
0.3425	0.0455	Premalignant

## Sheet: NORMALIZED BUCCAL
Intensity	Deviation	Class
0.902472	0.312366	Normal
0.940748	0.272064	Normal
0.998648	0.307284	Normal
0.947977	0.24184	Normal
0.980746	0.279913	Normal
0.83911	0.270315	Normal
0.743679	0.274207	Normal
0.771313	0.307629	Normal
0.763789	0.360669	Normal
0.822491	0.169129	Normal
0.92507	0.278261	Normal
1.00061	0.252525	Normal
0.900173	0.300807	Normal
0.860892	0.282807	Normal
0.90546	0.27686	Normal
0.793384	0.172325	Normal
0.814392	0.257822	Normal
0.752556	0.175192	Normal
1.01942	0.37987	Normal
0.712415	0.164461	Normal
0.840736	0.253511	Normal
0.852952	0.226277	Normal
0.852137	0.231222	Normal
1.05462	0.322112	Normal
0.955517	0.355056	Normal
0.996038	0.384672	Normal
0.949273	0.384507	Normal
0.877516	0.620408	Normal
0.79492	0.406282	Normal
0.98665	0.359971	Normal
0.742714	0.273245	Normal
0.753323	0.317521	Normal
0.73376	0.336323	Normal
0.658704	0.217311	Normal
0.730102	0.186017	Normal
1.23403	0.293686	Normal
1.02864	0.334137	Normal
0.837718	0.61805	Normal
0.864025	0.334087	Normal
1.04682	0.328928	Normal
0.770658	0.199833	Normal
0.923736	0.334646	Normal
1.19113	0.161743	Normal
1.0212	0.335968	Normal
1.16048	0.2605	Normal
1.07866	0.383553	Normal
0.905895	0.282743	Normal
0.979407	0.347803	Normal
1.10853	0.249119	Normal
0.855269	0.351869	Normal
0.922803	0.464909	Premalignant
0.77667	0.434326	Premalignant
0.879843	0.430769	Premalignant
0.755009	0.469943	Premalignant
0.821695	0.502985	Premalignant
0.601443	0.396246	Premalignant
0.61344	0.309384	Premalignant
0.716526	0.529647	Premalignant
0.725457	0.634568	Premalignant
0.643337	0.561111	Premalignant
0.641291	0.519608	Premalignant
1.14859	0.66697	Premalignant
1.16459	0.782288	Premalignant
1.30076	0.655784	Premalignant
1.26903	0.687845	Premalignant
1.25786	0.66087	Premalignant
0.960204	0.301187	Premalignant
1.02868	0.352308	Premalignant
1.06142	0.341303	Premalignant
1.07309	0.411955	Premalignant
0.933038	0.383362	Premalignant
0.884789	0.379688	Premalignant
0.89618	0.346514	Premalignant
1.02775	0.308394	Premalignant
0.989172	0.309915	Premalignant
0.989728	0.448974	Premalignant
1.24439	0.608016	Premalignant
1.25538	0.403568	Premalignant
1.39989	0.662076	Premalignant
1.59525	0.703268	Premalignant
1.4395	0.702863	Premalignant
1.41885	0.641397	Premalignant
1.32954	0.671617	Premalignant
1.54388	0.808356	Premalignant
0.741971	0.341699	Premalignant
0.76041	0.353019	Premalignant
0.774414	0.56337	Premalignant
0.633094	0.418505	Premalignant
0.722923	0.479432	Premalignant
0.632786	0.369724	Premalignant
0.725247	0.314263	Premalignant
0.729415	0.360908	Premalignant
0.835492	0.542857	Premalignant
0.7822	0.658038	Premalignant
0.878917	0.778914	Premalignant
0.803279	0.845979	Premalignant
0.649589	0.65768	Premalignant
0.53219	0.3592	Premalignant
0.621962	0.390263	Premalignant
0.481728	0.31279	Premalignant
0.585473	0.433715	Premalignant
0.743144	0.404232	Premalignant
1.0594	0.499012	Premalignant
0.920638	0.482587	Premalignant
0.984471	0.6	Premalignant
1.22653	0.467683	Premalignant
1.00624	0.469251	Premalignant
1.01035	0.576754	Premalignant
1.18631	0.42523	Premalignant
1.01866	0.55949	Premalignant
0.941403	0.462698	Premalignant
0.943947	0.577637	Premalignant
1.02694	0.560976	Premalignant
0.641436	0.401265	Premalignant
0.847319	0.409809	Premalignant
0.544975	0.358371	Premalignant
1.1021	0.5237	Premalignant
0.9927	0.4725	Premalignant
0.7234	0.4852	Premalignant
0.7582	0.5247	Premalignant
0.970017	0.464702	Premalignant
0.81262	0.412063	Premalignant
1.06853	0.488746	Premalignant
1.04027	0.483024	Premalignant
1.14626	0.448613	Premalignant
1.12212	0.402973	Premalignant
1.12138	0.410828	Premalignant
0.789974	0.548315	Premalignant
0.772338	0.578431	Premalignant
1.14241	0.672276	Premalignant
1.05826	0.801406	Premalignant
0.756414	0.430075	Premalignant
0.760467	0.438885	Premalignant
0.614959	0.229508	Premalignant
0.749853	0.33777	Premalignant
0.705165	0.45486	Premalignant
1.17718	0.570349	Premalignant
1.09334	0.571028	Premalignant
1.06869	0.594972	Premalignant
0.915172	0.412625	Premalignant
1.243	0.259087	Premalignant
1.323	0.170696	Premalignant
1.00783	0.289829	Premalignant
1.3241	0.488746	Premalignant
1.4152	0.523	Premalignant
1.3125	0.5254	Premalignant
1.32563	0.7165	Premalignant
1.23652	0.50362	Premalignant
1.23254	0.62361	Premalignant
1.33258	0.653	Premalignant
0.299628	0.642192	Malignant
0.216277	0.117284	Malignant
0.309461	0.334225	Malignant
0.343895	0.418853	Malignant
0.265912	0.217701	Malignant
0.271996	0.201731	Malignant
0.42357	0.22432	Malignant
0.495557	0.769366	Malignant
0.308429	0.338306	Malignant
0.476417	0.345852	Malignant
0.402185	0.243157	Malignant
0.542225	0.586685	Malignant
0.662818	0.378041	Malignant
0.555442	0.284039	Malignant
0.418513	0.337377	Malignant
0.46291	0.817399	Malignant
0.540768	1.21105	Malignant
0.636045	0.937662	Malignant
0.64773	0.904348	Malignant
0.3752	0.8902	Malignant
1.04398	0.847254	Malignant
0.62638	0.491636	Malignant
0.753505	0.582401	Malignant
1.00593	0.679121	Malignant
0.296802	0.174941	Malignant
1.04923	1.40353	Malignant
0.622127	0.512858	Malignant
0.655152	0.544989	Malignant
1.02919	1.20851	Malignant
1.03658	1.12661	Malignant
0.646753	0.385252	Malignant
0.743427	0.6375	Malignant
0.723411	0.65	Malignant
0.718904	0.628689	Malignant
0.66743	0.440916	Malignant
0.726123	0.85	Malignant
1.00668	0.750681	Malignant
0.951926	0.802937	Malignant
0.62035	0.85	Malignant
0.73562	0.750681	Malignant

## Sheet: TONGUE NORMALIZED
Intensity	Deviation	Class
1.06582	0.271739	Normal
1.04875	0.361584	Normal
1.17166	0.389816	Normal
1.05075	0.342046	Normal
1.19916	0.457597	Normal
0.939448	0.380821	Normal
0.949811	0.338392	Normal
0.995138	0.452816	Normal
1.22561	0.313961	Normal
1.19852	0.265504	Normal
1.18619	0.386417	Normal
1.22232	0.486819	Normal
1.02953	0.329787	Normal
1.05712	0.304432	Normal
1.11894	0.237775	Normal
0.930055	0.245187	Normal
0.952881	0.279148	Normal
0.966438	0.310423	Normal
1	0.373022	Normal
1.01333	0.390679	Normal
1.25914	0.486047	Normal
1.18341	0.462036	Normal
1.19269	0.450685	Normal
1.08526	0.390476	Normal
1.06834	0.465381	Normal
1.08724	0.37037	Normal
0.981185	0.357351	Normal
1.00057	0.447434	Normal
0.96564	0.389619	Normal
0.931025	0.382693	Normal
1.05879	0.538726	Normal
1.16176	0.462455	Normal
1.03884	0.470378	Normal
1.05872	0.438408	Normal
1.09438	0.418228	Normal
1.16376	0.499904	Normal
1.14912	0.450143	Normal
1.29419	0.421667	Normal
0.894474	0.459321	Normal
0.85108	0.311327	Normal
1.08115	0.403543	Normal
0.999245	0.323357	Normal
0.958472	0.297775	Normal
0.953292	0.385517	Normal
1.02058	0.404119	Normal
1.09861	0.478012	Normal
1.10838	0.472522	Normal
1.13184	0.478007	Normal
1.12004	0.383575	Normal
1.10308	0.497043	Normal
1.08175	0.527727	Normal
0.953004	0.513836	Normal
1.02948	0.460616	Normal
1.02226	0.466121	Normal
0.948476	0.457134	Normal
1.58021	0.471009	Premalignant
1.26062	0.45447	Premalignant
1.49722	0.597037	Premalignant
1.15	0.593843	Premalignant
1.20516	0.521861	Premalignant
1.25618	0.522022	Premalignant
1.20466	0.538494	Premalignant
1.2039	0.521622	Premalignant
1.22748	0.498854	Premalignant
1.32791	0.316777	Premalignant
1.46285	0.32128	Premalignant
1.4711	0.351609	Premalignant
1.48026	0.325537	Premalignant
1.2609	0.350422	Premalignant
1.15065	0.353333	Premalignant
1.39913	0.719008	Premalignant
1.36283	0.49187	Premalignant
1.39436	0.46356	Premalignant
1.40114	0.492308	Premalignant
1.45208	0.465011	Premalignant
1.01746	0.900169	Premalignant
1.21185	0.626295	Premalignant
1.31028	0.643478	Premalignant
1.47789	0.363225	Premalignant
1.3369	0.342264	Premalignant
1.412	0.323968	Premalignant
1.40553	0.33542	Premalignant
1.39296	0.338889	Premalignant
1.20635	0.283729	Premalignant
1.32135	0.319398	Premalignant
1.30675	0.254021	Premalignant
1.34305	0.205011	Premalignant
1.22094	0.474382	Premalignant
1.23632	0.52834	Premalignant
1.15446	0.472091	Premalignant
1.16679	0.524836	Premalignant
1.10412	0.518519	Premalignant
1.37583	0.366667	Premalignant
1.37229	0.39206	Premalignant
1.42335	0.481782	Premalignant
1.36778	0.511029	Premalignant
1.38725	0.452319	Premalignant
1.25233	0.339516	Premalignant
1.3798	0.3596	Premalignant
1.352	0.396852	Premalignant
1.33885	0.374555	Premalignant
1.27677	0.424955	Premalignant
1.29709	0.405702	Premalignant
1.35	0.412563	Premalignant
1.31	0.422537	Premalignant
1.13075	0.526266	Premalignant
0.997084	0.696565	Premalignant
1.12121	0.524319	Premalignant
1.11694	0.574364	Premalignant
1.04696	0.657682	Premalignant
0.828072	0.59043	Malignant
0.864938	0.629174	Malignant
0.790503	0.512236	Malignant
0.852914	0.556118	Malignant
0.735355	0.404115	Malignant
0.757699	0.610154	Malignant
0.687801	0.643392	Malignant
0.66422	0.713124	Malignant
0.59961	0.325203	Malignant
0.545993	0.339177	Malignant
0.75443	0.571404	Malignant
0.762223	0.585841	Malignant
0.682864	0.753707	Malignant
0.812158	0.64881	Malignant
0.782875	0.469244	Malignant
0.350017	0.377762	Malignant
0.237947	0.532148	Malignant
0.467104	0.2589	Malignant
0.171676	0.424658	Malignant
0.227453	0.410513	Malignant
1.03185	0.720678	Malignant
1.03128	0.714382	Malignant
0.849162	0.890674	Malignant
1.03775	0.8073	Malignant
0.989023	0.858156	Malignant
0.735077	0.790952	Malignant
0.784268	0.88956	Malignant
0.822581	0.979705	Malignant
0.859852	1.02667	Malignant
0.819114	1.01417	Malignant
0.906188	0.535529	Malignant
0.97309	0.489712	Malignant
0.903146	0.571557	Malignant
0.858246	0.510018	Malignant
0.808721	0.630965	Malignant
0.992606	0.463002	Malignant
1.23891	0.471727	Malignant
0.694974	0.420526	Malignant
0.666767	0.392991	Malignant
0.79994	0.461637	Malignant

## Sheet: TONGUE UNNORMALIZED
Intensity	Deviation	Class
0.2938	0.0728	Malignant
0.3836	0.0716	Malignant
0.1981	0.0607	Malignant
0.1873	0.0422	Malignant
0.1431	0.0491	Malignant
0.187	0.0673	Malignant
0.1855	0.0774	Malignant
0.2534	0.0439	Malignant
0.1845	0.0277	Malignant
0.1935	0.0445	Malignant
0.149	0.0439	Malignant
0.1481	0.0662	Malignant
0.1869	0.0915	Malignant
0.2525	0.0763	Malignant
0.2048	0.0425	Malignant
0.1049	0.0547	Malignant
0.0686	0.0778	Malignant
0.2208	0.032	Malignant
0.0377	0.0651	Malignant
0.0744	0.0656	Malignant
0.3726	0.1063	Malignant
0.3726	0.1063	Malignant
0.3192	0.0912	Malignant
0.3546	0.1027	Malignant
0.2793	0.0928	Malignant
0.3091	0.1014	Malignant
0.333	0.1031	Malignant
0.3417	0.1062	Malignant
0.3718	0.1155	Malignant
0.3514	0.1145	Malignant
0.3207	0.0618	Malignant
0.3146	0.0595	Malignant
0.2928	0.0635	Malignant
0.3112	0.056	Malignant
0.2782	0.0595	Malignant
0.3356	0.0657	Malignant
0.4802	0.0609	Malignant
0.2586	0.0672	Malignant
0.2223	0.0628	Malignant
0.2679	0.0722	Malignant
0.3555	0.0495	Normal
0.425	0.0463	Normal
0.2789	0.0527	Normal
0.2739	0.0474	Normal
0.3048	0.0389	Normal
0.2553	0.0433	Normal
0.2629	0.0498	Normal
0.2534	0.0551	Normal
0.3146	0.0495	Normal
0.3269	0.057	Normal
0.3134	0.0627	Normal
0.3039	0.0572	Normal
0.359	0.0665	Normal
0.3106	0.0725	Normal
0.3142	0.0734	Normal
0.3901	0.052	Normal
0.3494	0.0491	Normal
0.3511	0.0715	Normal
0.326	0.0623	Normal
0.3253	0.0628	Normal
0.326	0.1032	Normal
0.3634	0.0788	Normal
0.3343	0.0659	Normal
0.3444	0.1067	Normal
0.3293	0.0989	Normal
0.3731	0.073	Normal
0.3668	0.0682	Normal
0.421	0.0779	Normal
0.2331	0.0717	Normal
0.2206	0.0481	Normal
0.2771	0.0615	Normal
0.2648	0.0497	Normal
0.2585	0.0455	Normal
0.2575	0.0899	Normal
0.2678	0.0818	Normal
0.2939	0.1139	Normal
0.3124	0.1273	Normal
0.3398	0.1166	Normal
0.3692	0.0536	Normal
0.3597	0.0558	Normal
0.3471	0.0566	Normal
0.3403	0.0593	Normal
0.352	0.04995	Normal
0.2697	0.1135	Normal
0.2724	0.0874	Normal
0.2847	0.0899	Normal
0.2614	0.0863	Normal
0.2228	0.0817	Normal
0.1765	0.0325	Normal
0.2947	0.0766	Normal
0.1918	0.0505	Normal
0.176	0.0458	Normal
0.2653	0.0789	Normal
0.3009	0.0962	Normal
0.2445	0.0995	Normal
0.4938	0.0551	Premalignant
0.4445	0.073	Premalignant
0.4995	0.0539	Premalignant
0.4938	0.0587	Premalignant
0.4548	0.0732	Premalignant
0.5605	0.0256	Premalignant
0.5814	0.0549	Premalignant
0.5061	0.0401	Premalignant
0.3703	0.0455	Premalignant
0.43	0.0341	Premalignant
0.2967	0.0246	Premalignant
0.2637	0.0228	Premalignant
0.2716	0.0126	Premalignant
0.3502	0.0243	Premalignant
0.2859	0.0287	Premalignant
0.4962	0.0542	Premalignant
0.5115	0.059	Premalignant
0.4799	0.0515	Premalignant
0.4886	0.0581	Premalignant
0.3964	0.0583	Premalignant
0.3856	0.0522	Premalignant
0.3865	0.0363	Premalignant
0.4006	0.0388	Premalignant
0.3919	0.0416	Premalignant
0.3909	0.0412	Premalignant
0.2797	0.1064	Premalignant
0.2557	0.0786	Premalignant
0.3467	0.0814	Premalignant
0.3142	0.0482	Premalignant
0.275	0.0396	Premalignant
0.2872	0.0369	Premalignant
0.2998	0.0375	Premalignant
0.2889	0.0366	Premalignant
0.2508	0.0347	Premalignant
0.2829	0.0382	Premalignant
0.5129	0.0458	Premalignant
0.5481	0.036	Premalignant
0.4979	0.0537	Premalignant
0.5399	0.0522	Premalignant
0.4791	0.0499	Premalignant
0.4694	0.056	Premalignant
0.456	0.0574	Premalignant
0.5784	0.0319	Premalignant
0.5706	0.0316	Premalignant
0.5766	0.0215	Premalignant
0.405	0.0695	Premalignant
0.4786	0.0433	Premalignant
0.4576	0.0421	Premalignant
0.5101	0.0421	Premalignant
0.4793	0.047	Premalignant
0.4951	0.04625	Premalignant
0.5217	0.04782	Premalignant
0.4527	0.0412	Premalignant
0.5264	0.04952	Premalignant
0.3487	0.0362	Premalignant
