# Supplementary material for: Multiclass classification of autofluorescence images of oral cavity lesions based on quantitative analysis
Source: PLoS One. 2020 Feb 4;15(2):e0228132. doi: 10.1371/journal.pone.0228132 (PMC6999883; doi:10.1371/journal.pone.0228132)
Supplement: S3 Table — (XLSX) [file pone.0228132.s003.xlsx]

## Sheet: Sheet1
Intensity	Deviation	Class
0.902472	0.312366	Normal
0.940748	0.272064	Normal
0.998648	0.307284	Normal
0.947977	0.24184	Normal
0.980746	0.279913	Normal
0.83911	0.270315	Normal
0.743679	0.274207	Normal
0.771313	0.307629	Normal
0.763789	0.360669	Normal
0.822491	0.169129	Normal
0.92507	0.278261	Normal
1.00061	0.252525	Normal
0.900173	0.300807	Normal
0.860892	0.282807	Normal
0.90546	0.27686	Normal
0.793384	0.172325	Normal
0.814392	0.257822	Normal
0.752556	0.175192	Normal
1.01942	0.37987	Normal
0.712415	0.164461	Normal
0.840736	0.253511	Normal
0.852952	0.226277	Normal
0.852137	0.231222	Normal
1.05462	0.322112	Normal
0.955517	0.355056	Normal
0.996038	0.384672	Normal
0.949273	0.384507	Normal
0.877516	0.620408	Normal
0.79492	0.406282	Normal
0.98665	0.359971	Normal
0.742714	0.273245	Normal
0.753323	0.317521	Normal
0.73376	0.336323	Normal
0.658704	0.217311	Normal
0.730102	0.186017	Normal
1.23403	0.293686	Normal
1.02864	0.334137	Normal
0.837718	0.61805	Normal
0.864025	0.334087	Normal
1.04682	0.328928	Normal
0.770658	0.199833	Normal
0.923736	0.334646	Normal
1.19113	0.161743	Normal
1.0212	0.335968	Normal
1.16048	0.2605	Normal
1.07866	0.383553	Normal
0.905895	0.282743	Normal
0.979407	0.347803	Normal
1.10853	0.249119	Normal
0.855269	0.351869	Normal
0.922803	0.464909	Premalignant
0.77667	0.434326	Premalignant
0.879843	0.430769	Premalignant
0.755009	0.469943	Premalignant
0.821695	0.502985	Premalignant
0.601443	0.396246	Premalignant
0.61344	0.309384	Premalignant
0.716526	0.529647	Premalignant
0.725457	0.634568	Premalignant
0.643337	0.561111	Premalignant
0.641291	0.519608	Premalignant
1.14859	0.66697	Premalignant
1.16459	0.782288	Premalignant
1.30076	0.655784	Premalignant
1.26903	0.687845	Premalignant
1.25786	0.66087	Premalignant
0.960204	0.301187	Premalignant
1.02868	0.352308	Premalignant
1.06142	0.341303	Premalignant
1.07309	0.411955	Premalignant
0.933038	0.383362	Premalignant
0.884789	0.379688	Premalignant
0.89618	0.346514	Premalignant
1.02775	0.308394	Premalignant
0.989172	0.309915	Premalignant
0.989728	0.448974	Premalignant
1.24439	0.608016	Premalignant
1.25538	0.403568	Premalignant
1.39989	0.662076	Premalignant
1.59525	0.703268	Premalignant
1.4395	0.702863	Premalignant
1.41885	0.641397	Premalignant
1.32954	0.671617	Premalignant
1.54388	0.808356	Premalignant
0.741971	0.341699	Premalignant
0.76041	0.353019	Premalignant
0.774414	0.56337	Premalignant
0.633094	0.418505	Premalignant
0.722923	0.479432	Premalignant
0.632786	0.369724	Premalignant
0.725247	0.314263	Premalignant
0.729415	0.360908	Premalignant
0.835492	0.542857	Premalignant
0.7822	0.658038	Premalignant
0.878917	0.778914	Premalignant
0.803279	0.845979	Premalignant
0.649589	0.65768	Premalignant
0.53219	0.3592	Premalignant
0.621962	0.390263	Premalignant
0.481728	0.31279	Premalignant
0.585473	0.433715	Premalignant
0.743144	0.404232	Premalignant
1.0594	0.499012	Premalignant
0.920638	0.482587	Premalignant
0.984471	0.6	Premalignant
1.22653	0.467683	Premalignant
1.00624	0.469251	Premalignant
1.01035	0.576754	Premalignant
1.18631	0.42523	Premalignant
1.01866	0.55949	Premalignant
0.941403	0.462698	Premalignant
0.943947	0.577637	Premalignant
1.02694	0.560976	Premalignant
0.641436	0.401265	Premalignant
0.847319	0.409809	Premalignant
0.544975	0.358371	Premalignant
1.1021	0.5237	Premalignant
0.9927	0.4725	Premalignant
0.7234	0.4852	Premalignant
0.7582	0.5247	Premalignant
0.970017	0.464702	Premalignant
0.81262	0.412063	Premalignant
1.06853	0.488746	Premalignant
1.04027	0.483024	Premalignant
1.14626	0.448613	Premalignant
1.12212	0.402973	Premalignant
1.12138	0.410828	Premalignant
0.789974	0.548315	Premalignant
0.772338	0.578431	Premalignant
1.14241	0.672276	Premalignant
1.05826	0.801406	Premalignant
0.756414	0.430075	Premalignant
0.760467	0.438885	Premalignant
0.614959	0.229508	Premalignant
0.749853	0.33777	Premalignant
0.705165	0.45486	Premalignant
1.17718	0.570349	Premalignant
1.09334	0.571028	Premalignant
1.06869	0.594972	Premalignant
0.915172	0.412625	Premalignant
1.243	0.259087	Premalignant
1.323	0.170696	Premalignant
1.00783	0.289829	Premalignant
1.3241	0.488746	Premalignant
1.4152	0.523	Premalignant
1.3125	0.5254	Premalignant
1.32563	0.7165	Premalignant
1.23652	0.50362	Premalignant
1.23254	0.62361	Premalignant
1.33258	0.653	Premalignant
0.299628	0.642192	Malignant
0.216277	0.117284	Malignant
0.309461	0.334225	Malignant
0.343895	0.418853	Malignant
0.265912	0.217701	Malignant
0.271996	0.201731	Malignant
0.42357	0.22432	Malignant
0.495557	0.769366	Malignant
0.308429	0.338306	Malignant
0.476417	0.345852	Malignant
0.402185	0.243157	Malignant
0.542225	0.586685	Malignant
0.662818	0.378041	Malignant
0.555442	0.284039	Malignant
0.418513	0.337377	Malignant
0.46291	0.817399	Malignant
0.540768	1.21105	Malignant
0.636045	0.937662	Malignant
0.64773	0.904348	Malignant
0.3752	0.8902	Malignant
1.04398	0.847254	Malignant
0.62638	0.491636	Malignant
0.753505	0.582401	Malignant
1.00593	0.679121	Malignant
0.296802	0.174941	Malignant
1.04923	1.40353	Malignant
0.622127	0.512858	Malignant
0.655152	0.544989	Malignant
1.02919	1.20851	Malignant
1.03658	1.12661	Malignant
0.646753	0.385252	Malignant
0.743427	0.6375	Malignant
0.723411	0.65	Malignant
0.718904	0.628689	Malignant
0.66743	0.440916	Malignant
0.726123	0.85	Malignant
1.00668	0.750681	Malignant
0.951926	0.802937	Malignant
0.62035	0.85	Malignant
0.73562	0.750681	Malignant
