# Supplementary material for: Multiclass classification of autofluorescence images of oral cavity lesions based on quantitative analysis
Source: PLoS One. 2020 Feb 4;15(2):e0228132. doi: 10.1371/journal.pone.0228132 (PMC6999883; doi:10.1371/journal.pone.0228132)
Supplement: S4 Table — (XLSX) [file pone.0228132.s004.xlsx]

## Sheet: Sheet1
Intensity	Deviation	Class
1.06582	0.271739	Normal
1.04875	0.361584	Normal
1.17166	0.389816	Normal
1.05075	0.342046	Normal
1.19916	0.457597	Normal
0.939448	0.380821	Normal
0.949811	0.338392	Normal
0.995138	0.452816	Normal
1.22561	0.313961	Normal
1.19852	0.265504	Normal
1.18619	0.386417	Normal
1.22232	0.486819	Normal
1.02953	0.329787	Normal
1.05712	0.304432	Normal
1.11894	0.237775	Normal
0.930055	0.245187	Normal
0.952881	0.279148	Normal
0.966438	0.310423	Normal
1	0.373022	Normal
1.01333	0.390679	Normal
1.25914	0.486047	Normal
1.18341	0.462036	Normal
1.19269	0.450685	Normal
1.08526	0.390476	Normal
1.06834	0.465381	Normal
1.08724	0.37037	Normal
0.981185	0.357351	Normal
1.00057	0.447434	Normal
0.96564	0.389619	Normal
0.931025	0.382693	Normal
1.05879	0.538726	Normal
1.16176	0.462455	Normal
1.03884	0.470378	Normal
1.05872	0.438408	Normal
1.09438	0.418228	Normal
1.16376	0.499904	Normal
1.14912	0.450143	Normal
1.29419	0.421667	Normal
0.894474	0.459321	Normal
0.85108	0.311327	Normal
1.08115	0.403543	Normal
0.999245	0.323357	Normal
0.958472	0.297775	Normal
0.953292	0.385517	Normal
1.02058	0.404119	Normal
1.09861	0.478012	Normal
1.10838	0.472522	Normal
1.13184	0.478007	Normal
1.12004	0.383575	Normal
1.10308	0.497043	Normal
1.08175	0.527727	Normal
0.953004	0.513836	Normal
1.02948	0.460616	Normal
1.02226	0.466121	Normal
0.948476	0.457134	Normal
1.58021	0.471009	Premalignant
1.26062	0.45447	Premalignant
1.49722	0.597037	Premalignant
1.15	0.593843	Premalignant
1.20516	0.521861	Premalignant
1.25618	0.522022	Premalignant
1.20466	0.538494	Premalignant
1.2039	0.521622	Premalignant
1.22748	0.498854	Premalignant
1.32791	0.316777	Premalignant
1.46285	0.32128	Premalignant
1.4711	0.351609	Premalignant
1.48026	0.325537	Premalignant
1.2609	0.350422	Premalignant
1.15065	0.353333	Premalignant
1.39913	0.719008	Premalignant
1.36283	0.49187	Premalignant
1.39436	0.46356	Premalignant
1.40114	0.492308	Premalignant
1.45208	0.465011	Premalignant
1.01746	0.900169	Premalignant
1.21185	0.626295	Premalignant
1.31028	0.643478	Premalignant
1.47789	0.363225	Premalignant
1.3369	0.342264	Premalignant
1.412	0.323968	Premalignant
1.40553	0.33542	Premalignant
1.39296	0.338889	Premalignant
1.20635	0.283729	Premalignant
1.32135	0.319398	Premalignant
1.30675	0.254021	Premalignant
1.34305	0.205011	Premalignant
1.22094	0.474382	Premalignant
1.23632	0.52834	Premalignant
1.15446	0.472091	Premalignant
1.16679	0.524836	Premalignant
1.10412	0.518519	Premalignant
1.37583	0.366667	Premalignant
1.37229	0.39206	Premalignant
1.42335	0.481782	Premalignant
1.36778	0.511029	Premalignant
1.38725	0.452319	Premalignant
1.25233	0.339516	Premalignant
1.3798	0.3596	Premalignant
1.352	0.396852	Premalignant
1.33885	0.374555	Premalignant
1.27677	0.424955	Premalignant
1.29709	0.405702	Premalignant
1.35	0.412563	Premalignant
1.31	0.422537	Premalignant
1.13075	0.526266	Premalignant
0.997084	0.696565	Premalignant
1.12121	0.524319	Premalignant
1.11694	0.574364	Premalignant
1.04696	0.657682	Premalignant
0.828072	0.59043	Malignant
0.864938	0.629174	Malignant
0.790503	0.512236	Malignant
0.852914	0.556118	Malignant
0.735355	0.404115	Malignant
0.757699	0.610154	Malignant
0.687801	0.643392	Malignant
0.66422	0.713124	Malignant
0.59961	0.325203	Malignant
0.545993	0.339177	Malignant
0.75443	0.571404	Malignant
0.762223	0.585841	Malignant
0.682864	0.753707	Malignant
0.812158	0.64881	Malignant
0.782875	0.469244	Malignant
0.350017	0.377762	Malignant
0.237947	0.532148	Malignant
0.467104	0.2589	Malignant
0.171676	0.424658	Malignant
0.227453	0.410513	Malignant
1.03185	0.720678	Malignant
1.03128	0.714382	Malignant
0.849162	0.890674	Malignant
1.03775	0.8073	Malignant
0.989023	0.858156	Malignant
0.735077	0.790952	Malignant
0.784268	0.88956	Malignant
0.822581	0.979705	Malignant
0.859852	1.02667	Malignant
0.819114	1.01417	Malignant
0.906188	0.535529	Malignant
0.97309	0.489712	Malignant
0.903146	0.571557	Malignant
0.858246	0.510018	Malignant
0.808721	0.630965	Malignant
0.992606	0.463002	Malignant
1.23891	0.471727	Malignant
0.694974	0.420526	Malignant
0.666767	0.392991	Malignant
0.79994	0.461637	Malignant
