# Supplementary material for: Multiclass classification of autofluorescence images of oral cavity lesions based on quantitative analysis
Source: PLoS One. 2020 Feb 4;15(2):e0228132. doi: 10.1371/journal.pone.0228132 (PMC6999883; doi:10.1371/journal.pone.0228132)
Supplement: S5 Table — (XLSX) [file pone.0228132.s005.xlsx]

## Sheet: Sheet1
Intensity	Deviation	Class
0.2938	0.0728	Malignant
0.3836	0.0716	Malignant
0.1981	0.0607	Malignant
0.1873	0.0422	Malignant
0.1431	0.0491	Malignant
0.187	0.0673	Malignant
0.1855	0.0774	Malignant
0.2534	0.0439	Malignant
0.1845	0.0277	Malignant
0.1935	0.0445	Malignant
0.149	0.0439	Malignant
0.1481	0.0662	Malignant
0.1869	0.0915	Malignant
0.2525	0.0763	Malignant
0.2048	0.0425	Malignant
0.1049	0.0547	Malignant
0.0686	0.0778	Malignant
0.2208	0.032	Malignant
0.0377	0.0651	Malignant
0.0744	0.0656	Malignant
0.3726	0.1063	Malignant
0.3726	0.1063	Malignant
0.3192	0.0912	Malignant
0.3546	0.1027	Malignant
0.2793	0.0928	Malignant
0.3091	0.1014	Malignant
0.333	0.1031	Malignant
0.3417	0.1062	Malignant
0.3718	0.1155	Malignant
0.3514	0.1145	Malignant
0.3207	0.0618	Malignant
0.3146	0.0595	Malignant
0.2928	0.0635	Malignant
0.3112	0.056	Malignant
0.2782	0.0595	Malignant
0.3356	0.0657	Malignant
0.4802	0.0609	Malignant
0.2586	0.0672	Malignant
0.2223	0.0628	Malignant
0.2679	0.0722	Malignant
0.3555	0.0495	Normal
0.425	0.0463	Normal
0.2789	0.0527	Normal
0.2739	0.0474	Normal
0.3048	0.0389	Normal
0.2553	0.0433	Normal
0.2629	0.0498	Normal
0.2534	0.0551	Normal
0.3146	0.0495	Normal
0.3269	0.057	Normal
0.3134	0.0627	Normal
0.3039	0.0572	Normal
0.359	0.0665	Normal
0.3106	0.0725	Normal
0.3142	0.0734	Normal
0.3901	0.052	Normal
0.3494	0.0491	Normal
0.3511	0.0715	Normal
0.326	0.0623	Normal
0.3253	0.0628	Normal
0.326	0.1032	Normal
0.3634	0.0788	Normal
0.3343	0.0659	Normal
0.3444	0.1067	Normal
0.3293	0.0989	Normal
0.3731	0.073	Normal
0.3668	0.0682	Normal
0.421	0.0779	Normal
0.2331	0.0717	Normal
0.2206	0.0481	Normal
0.2771	0.0615	Normal
0.2648	0.0497	Normal
0.2585	0.0455	Normal
0.2575	0.0899	Normal
0.2678	0.0818	Normal
0.2939	0.1139	Normal
0.3124	0.1273	Normal
0.3398	0.1166	Normal
0.3692	0.0536	Normal
0.3597	0.0558	Normal
0.3471	0.0566	Normal
0.3403	0.0593	Normal
0.352	0.04995	Normal
0.2697	0.1135	Normal
0.2724	0.0874	Normal
0.2847	0.0899	Normal
0.2614	0.0863	Normal
0.2228	0.0817	Normal
0.1765	0.0325	Normal
0.2947	0.0766	Normal
0.1918	0.0505	Normal
0.176	0.0458	Normal
0.2653	0.0789	Normal
0.3009	0.0962	Normal
0.2445	0.0995	Normal
0.4938	0.0551	Premalignant
0.4445	0.073	Premalignant
0.4995	0.0539	Premalignant
0.4938	0.0587	Premalignant
0.4548	0.0732	Premalignant
0.5605	0.0256	Premalignant
0.5814	0.0549	Premalignant
0.5061	0.0401	Premalignant
0.3703	0.0455	Premalignant
0.43	0.0341	Premalignant
0.2967	0.0246	Premalignant
0.2637	0.0228	Premalignant
0.2716	0.0126	Premalignant
0.3502	0.0243	Premalignant
0.2859	0.0287	Premalignant
0.4962	0.0542	Premalignant
0.5115	0.059	Premalignant
0.4799	0.0515	Premalignant
0.4886	0.0581	Premalignant
0.3964	0.0583	Premalignant
0.3856	0.0522	Premalignant
0.3865	0.0363	Premalignant
0.4006	0.0388	Premalignant
0.3919	0.0416	Premalignant
0.3909	0.0412	Premalignant
0.2797	0.1064	Premalignant
0.2557	0.0786	Premalignant
0.3467	0.0814	Premalignant
0.3142	0.0482	Premalignant
0.275	0.0396	Premalignant
0.2872	0.0369	Premalignant
0.2998	0.0375	Premalignant
0.2889	0.0366	Premalignant
0.2508	0.0347	Premalignant
0.2829	0.0382	Premalignant
0.5129	0.0458	Premalignant
0.5481	0.036	Premalignant
0.4979	0.0537	Premalignant
0.5399	0.0522	Premalignant
0.4791	0.0499	Premalignant
0.4694	0.056	Premalignant
0.456	0.0574	Premalignant
0.5784	0.0319	Premalignant
0.5706	0.0316	Premalignant
0.5766	0.0215	Premalignant
0.405	0.0695	Premalignant
0.4786	0.0433	Premalignant
0.4576	0.0421	Premalignant
0.5101	0.0421	Premalignant
0.4793	0.047	Premalignant
0.4951	0.04625	Premalignant
0.5217	0.04782	Premalignant
0.4527	0.0412	Premalignant
0.5264	0.04952	Premalignant
0.3487	0.0362	Premalignant
